# Supplementary material for: Identification and Functional Analysis of lncRNA by CRISPR/Cas9 During the Cotton Response to Sap-Sucking Insect Infestation
Source: Front Plant Sci. 2022 Feb 23;13:784511. doi: 10.3389/fpls.2022.784511 (PMC8905227; doi:10.3389/fpls.2022.784511)
Supplement: Supplementary Table 4 — The differentially expressed genes between wild-type and lncD09 mutant plants. [file Table_4.XLSX]

## Sheet: D9444
Gene_ID	log2FoldChange	p-value	q-value
Ghir_A05G005920	-4.40588	0.0022	0.17477
Ghir_A02G005550	-3.69423	0.0001	0.0218938
Ghir_Scaffold735G000010	-3.15762	0.00215	0.171992
Ghir_A01G005190	-3.15448	0.00655	0.341361
Ghir_A01G003660	-2.58187	0.00135	0.129776
Ghir_D09G004080	-2.47532	0.0176	0.577719
Ghir_A06G007860	-2.46684	0.00095	0.103254
Ghir_A02G008720	-2.44303	0.01205	0.471268
Ghir_D08G006010	-2.21302	0.00065	0.0854675
Ghir_D10G005860	-2.17217	0.00265	0.199767
Ghir_D07G023390	-2.15756	5e-05	0.0133795
Ghir_A09G004250	-2.14281	5e-05	0.0133795
Ghir_A12G017050	-2.11432	5e-05	0.0133795
Ghir_D11G015680	-2.09857	0.00085	0.0972357
Ghir_D02G003550	-2.07574	0.0001	0.0218938
Ghir_A06G008330	-2.06969	0.0087	0.398493
Ghir_A02G010600	-2.06426	5e-05	0.0133795
Ghir_A10G002680	-2.05475	0.0085	0.392475
Ghir_D07G022020	-2.05169	0.00105	0.111475
Ghir_D08G026680	-2.04597	0.00025	0.0434962
Ghir_D13G004600	-2.03605	0.02165	0.631396
Ghir_A01G019570	-1.99243	0.01325	0.492922
Ghir_D10G005360	-1.97489	5e-05	0.0133795
Ghir_A07G009290	-1.97467	0.0309	0.732982
Ghir_D07G006170	-1.97006	0.00065	0.0854675
Ghir_D02G020650	-1.86629	5e-05	0.0133795
Ghir_D12G000700	-1.85199	5e-05	0.0133795
Ghir_D06G013850	-1.84533	0.01375	0.502534
Ghir_A10G024250	-1.83744	5e-05	0.0133795
Ghir_A10G014470	-1.78588	0.0097	0.428016
Ghir_A08G011570	-1.78312	0.0002	0.0369016
Ghir_D12G010740	-1.77842	5e-05	0.0133795
Ghir_D04G002840	-1.76999	5e-05	0.0133795
Ghir_D07G022130	-1.7608	0.0001	0.0218938
Ghir_D10G005370	-1.74389	5e-05	0.0133795
Ghir_D12G006880	-1.72374	5e-05	0.0133795
Ghir_D05G036350	-1.71253	5e-05	0.0133795
Ghir_A06G021760	-1.67847	0.0038	0.250188
Ghir_A06G007750	-1.64968	5e-05	0.0133795
Ghir_D09G002970	-1.64247	0.0206	0.61892
Ghir_A07G020270	-1.64139	0.0009	0.100937
Ghir_D12G026880	-1.63228	0.0039	0.254937
Ghir_D13G013570	-1.61228	0.00585	0.324073
Ghir_D05G011340	-1.58591	5e-05	0.0133795
Ghir_D07G024630	-1.57855	0.0027	0.201874
Ghir_D04G000240	-1.57748	5e-05	0.0133795
Ghir_A06G013690	-1.56872	0.0034	0.2329
Ghir_D03G012000	-1.56743	0.0456	0.845448
Ghir_A12G000720	-1.56365	5e-05	0.0133795
Ghir_D11G011300	-1.54701	0.00355	0.239235
Ghir_D04G002370	-1.53456	0.01775	0.578047
Ghir_A12G027420	-1.52932	0.0091	0.409437
Ghir_A07G008950	-1.52164	0.01335	0.495032
Ghir_A05G029620	-1.50233	0.0012	0.120416
Ghir_A03G020350	-1.49634	5e-05	0.0133795
Ghir_D11G017550	-1.49244	0.0027	0.201874
Ghir_D07G023830	-1.45536	0.0025	0.193235
Ghir_D12G024380	-1.454	5e-05	0.0133795
Ghir_D07G009390	-1.42221	0.0282	0.709387
Ghir_D04G017310	-1.4145	5e-05	0.0133795
Ghir_D02G001970	-1.40291	0.0042	0.265814
Ghir_D12G028850	-1.38037	5e-05	0.0133795
Ghir_D12G027460	-1.37833	0.0052	0.302725
Ghir_D04G000220	-1.37478	0.00025	0.0434962
Ghir_A07G009280	-1.36596	0.03775	0.788031
Ghir_A01G016540	-1.36523	0.00095	0.103254
Ghir_D08G008490	-1.3475	5e-05	0.0133795
Ghir_A10G005840	-1.32939	5e-05	0.0133795
Ghir_A07G025180	-1.32631	0.004	0.259252
Ghir_D06G020250	-1.31239	5e-05	0.0133795
Ghir_A06G019420	-1.30639	5e-05	0.0133795
Ghir_A01G022270	-1.29947	0.0046	0.281776
Ghir_A05G029510	-1.29663	0.00135	0.129776
Ghir_A12G028640	-1.2915	0.02985	0.724987
Ghir_A03G007060	-1.27368	0.00355	0.239235
Ghir_A03G020710	-1.25577	0.0384	0.792203
Ghir_A10G009690	-1.25517	0.0024	0.188369
Ghir_A05G040560	-1.24994	0.0061	0.329934
Ghir_A13G020770	-1.24119	5e-05	0.0133795
Ghir_D03G018040	-1.23601	0.0101	0.435175
Ghir_D08G011770	-1.23523	0.0001	0.0218938
Ghir_A05G002390	-1.23517	0.02435	0.662036
Ghir_D07G003910	-1.23258	5e-05	0.0133795
Ghir_A05G033920	-1.22188	0.01885	0.591996
Ghir_D05G029590	-1.2202	0.00035	0.0554163
Ghir_A13G002470	-1.2199	5e-05	0.0133795
Ghir_D05G003610	-1.20648	0.0026	0.198285
Ghir_A13G016950	-1.20103	0.00085	0.0972357
Ghir_A08G021590	-1.19956	5e-05	0.0133795
Ghir_A02G000350	-1.19601	0.00635	0.33708
Ghir_D13G019190	-1.18007	0.0002	0.0369016
Ghir_A12G019780	-1.17282	0.0077	0.372843
Ghir_A05G006120	-1.16924	0.00325	0.224983
Ghir_D08G004260	-1.16071	0.00705	0.354889
Ghir_D01G018020	-1.15482	0.0495	0.876647
Ghir_D12G021620	-1.14646	0.0017	0.151046
Ghir_A08G023190	-1.13352	0.01015	0.436097
Ghir_A01G022160	-1.1262	0.0001	0.0218938
Ghir_A03G008370	-1.11214	0.0199	0.612775
Ghir_D08G020190	-1.11048	0.02365	0.653686
Ghir_D04G010730	-1.10878	5e-05	0.0133795
Ghir_A06G021880	-1.10473	0.00045	0.067072
Ghir_D06G006620	-1.09956	0.0061	0.329934
Ghir_D12G005600	-1.09695	5e-05	0.0133795
Ghir_D08G018240	-1.09605	0.04925	0.875517
Ghir_D05G001830	-1.0957	5e-05	0.0133795
Ghir_A01G018310	-1.09066	0.00165	0.147462
Ghir_A07G002060	-1.08161	0.0005	0.0724019
Ghir_A10G021910	-1.07531	0.00175	0.154588
Ghir_D07G022170	-1.07318	0.00275	0.204609
Ghir_A12G028560	-1.06628	0.00985	0.432135
Ghir_A02G012620	-1.06382	5e-05	0.0133795
Ghir_D11G020850	-1.0554	0.0001	0.0218938
Ghir_D08G016010	-1.0522	0.01225	0.475837
Ghir_D03G005890	-1.04302	0.0013	0.126296
Ghir_D05G021870	-1.04236	0.00265	0.199767
Ghir_D12G012440	-1.03349	0.0005	0.0724019
Ghir_A07G023330	-1.03109	0.0001	0.0218938
Ghir_D06G023720	-1.02811	0.0042	0.265814
Ghir_D06G023730	-1.02811	0.0042	0.265814
Ghir_D07G021970	-1.02556	0.0224	0.640612
Ghir_D10G002000	-1.02184	0.0021	0.170074
Ghir_D11G030930	-1.0206	0.0083	0.388732
Ghir_D08G011790	-1.01818	0.01555	0.541186
Ghir_D04G014430	-1.01175	0.00285	0.208991
Ghir_A07G004940	-1.01166	0.0012	0.120416
Ghir_D02G016030	-1.01087	0.00555	0.31237
Ghir_D12G028710	-1.01006	0.0178	0.578047
Ghir_A06G004830	-1.00683	0.0016	0.144404
Ghir_D05G014280	-1.00288	0.0101	0.435175
Ghir_D02G016980	-1.00061	0.0398	0.798408
Ghir_D04G002680	1.00125	0.0206	0.61892
Ghir_D13G011040	1.01995	0.0003	0.049737
Ghir_D05G029100	1.02603	0.0018	0.157786
Ghir_D13G002440	1.02813	0.03465	0.761903
Ghir_A01G007470	1.04065	0.01975	0.609798
Ghir_D03G004690	1.05361	0.00315	0.220732
Ghir_A04G002480	1.06127	0.006	0.328407
Ghir_A11G011940	1.09009	0.0241	0.659156
Ghir_A02G008130	1.10736	0.00135	0.129776
Ghir_A01G017340	1.11067	0.0003	0.049737
Ghir_D05G017340	1.11817	0.00215	0.171992
Ghir_D01G019020	1.12375	0.00125	0.12327
Ghir_D08G002910	1.12428	0.00045	0.067072
Ghir_D09G009410	1.13781	0.02075	0.620169
Ghir_A05G000360	1.14411	5e-05	0.0133795
Ghir_D11G023360	1.14483	0.0005	0.0724019
Ghir_A13G004740	1.14979	0.022	0.635528
Ghir_A13G003840	1.19503	0.001	0.107666
Ghir_D04G008280	1.20718	0.0045	0.278258
Ghir_A09G010830	1.25292	0.04865	0.870601
Ghir_A02G015010	1.26151	0.0026	0.198285
Ghir_D12G018300	1.27613	0.00195	0.163123
Ghir_D08G014500	1.29464	0.03575	0.771178
Ghir_A02G013940	1.29973	0.0054	0.308481
Ghir_A12G025350	1.34123	0.00675	0.346652
Ghir_D02G008290	1.34504	0.00675	0.346652
Ghir_D10G019220	1.37389	0.0006	0.0812272
Ghir_D05G026660	1.40841	5e-05	0.0133795
Ghir_D03G006470	1.41403	0.00625	0.333708
Ghir_A11G034370	1.41505	0.03605	0.771178
Ghir_D05G000990	1.41507	0.02025	0.615973
Ghir_A08G016910	1.46061	0.04835	0.869528
Ghir_A07G006850	1.46265	0.0153	0.536884
Ghir_D13G003560	1.4893	0.0084	0.391812
Ghir_A03G015980	1.53083	0.0047	0.284474
Ghir_A09G017610	1.54701	0.00185	0.158525
Ghir_D07G005450	1.56906	0.0408	0.806448
Ghir_A02G007870	1.58725	5e-05	0.0133795
Ghir_D10G013490	1.58729	0.00615	0.331073
Ghir_A04G013460	1.6678	5e-05	0.0133795
Ghir_A10G017410	1.67978	0.04185	0.815855
Ghir_A13G004200	1.68613	0.0253	0.669952
Ghir_A06G013900	1.68671	0.0012	0.120416
Ghir_A03G011280	1.76747	0.00025	0.0434962
Ghir_D02G014770	1.77505	0.0321	0.742675
Ghir_D11G016890	1.78212	0.01055	0.446988
Ghir_D06G011160	1.82615	0.0202	0.615797
Ghir_D05G025280	1.84578	0.00055	0.0774366
Ghir_A12G018010	1.85907	0.0001	0.0218938
Ghir_A01G017460	1.9579	0.0094	0.419225
Ghir_A12G027480	2.0489	5e-05	0.0133795
Ghir_A11G002610	2.06203	0.00065	0.0854675
Ghir_A13G013570	2.06258	5e-05	0.0133795
Ghir_A09G016150	2.09911	0.0371	0.783036
Ghir_Scaffold2662G000010	2.10185	0.0215	0.629026
Ghir_A09G008000	2.13115	5e-05	0.0133795
Ghir_A10G017390	2.22373	0.01675	0.56315
Ghir_D13G014280	2.35206	0.0002	0.0369016
Ghir_D04G017850	2.37069	5e-05	0.0133795
Ghir_D11G035070	2.37876	0.04165	0.814105
Ghir_D10G016010	2.38975	5e-05	0.0133795
Ghir_A05G025240	2.45855	0.00035	0.0554163
Ghir_D09G007820	2.48935	0.01175	0.465503
Ghir_A11G012370	2.50176	0.0153	0.536885
Ghir_D11G005380	2.50351	0.0011	0.114136
Ghir_D01G020000	2.94899	5e-05	0.0133795
Ghir_D02G022320	3.20955	0.01285	0.485942
Ghir_D02G021320	3.22208	5e-05	0.0133795
Ghir_A11G026430	3.29999	5e-05	0.0133795
Ghir_D05G020000	3.65156	5e-05	0.0133795
Ghir_D06G018510	4.62555	0.0003	0.049737
Ghir_A08G000240	6.32044	0.0007	0.0884823
Ghir_A08G000250	6.32044	0.0007	0.0884823
