# Supplementary material for: Identification and Functional Analysis of lncRNA by CRISPR/Cas9 During the Cotton Response to Sap-Sucking Insect Infestation
Source: Front Plant Sci. 2022 Feb 23;13:784511. doi: 10.3389/fpls.2022.784511 (PMC8905227; doi:10.3389/fpls.2022.784511)
Supplement: Supplementary Table 5 — The differentially expressed genes between wild-type and lncA07 mutant plants. [file Table_5.XLSX]

## Sheet: A733
Gene_ID	log2FoldChange	p-value	q-value
Ghir_D12G025950	-5.172	0.0081	0.133497
Ghir_A10G021930	-4.96257	0.02075	0.232612
Ghir_A08G025830	-4.46586	0.0015	0.0414035
Ghir_A06G007750	-4.16991	5e-05	0.00287218
Ghir_D07G003670	-4.08637	0.0382	0.331865
Ghir_D08G026680	-3.95215	0.0001	0.00517386
Ghir_D12G010750	-3.90334	5e-05	0.00287218
Ghir_D06G016460	-3.8653	0.0001	0.00517386
Ghir_A01G003660	-3.82294	0.0086	0.137828
Ghir_A12G017050	-3.75388	5e-05	0.00287218
Ghir_D08G004260	-3.74391	0.0001	0.00517386
Ghir_D12G024380	-3.73889	5e-05	0.00287218
Ghir_D02G003550	-3.73169	0.0002	0.00911015
Ghir_D10G005360	-3.7253	5e-05	0.00287218
Ghir_D12G026880	-3.67838	0.0042	0.0863295
Ghir_D09G013740	-3.64056	0.0144	0.188355
Ghir_A12G027420	-3.63843	0.0023	0.0565922
Ghir_A13G020580	-3.6225	0.0063	0.113398
Ghir_D12G027460	-3.61018	0.0002	0.00911015
Ghir_D12G006480	-3.60527	0.00155	0.0424732
Ghir_D06G007990	-3.56178	5e-05	0.00287218
Ghir_A09G018360	-3.55634	0.02795	0.277985
Ghir_D01G015460	-3.55164	0.00115	0.0336484
Ghir_D03G014500	-3.52797	0.0126	0.173895
Ghir_D06G017680	-3.47127	0.0112	0.162542
Ghir_D05G018930	-3.39707	0.00065	0.0223012
Ghir_D07G009700	-3.3839	0.0132	0.178586
Ghir_D09G002970	-3.37697	0.00895	0.141142
Ghir_D06G007650	-3.37173	5e-05	0.00287218
Ghir_A05G016800	-3.36089	0.002	0.0512994
Ghir_A13G010400	-3.3208	0.0038	0.0803299
Ghir_A08G011600	-3.31438	0.00015	0.00719413
Ghir_A02G008720	-3.28713	0.0291	0.285291
Ghir_A09G012130	-3.25551	0.01425	0.187041
Ghir_D08G011770	-3.21223	5e-05	0.00287218
Ghir_A06G008330	-3.18262	0.02645	0.268908
Ghir_A10G024250	-3.1793	5e-05	0.00287218
Ghir_A10G006080	-3.17851	5e-05	0.00287218
Ghir_D08G011450	-3.17542	0.01905	0.221159
Ghir_A11G018020	-3.16971	0.00075	0.0247938
Ghir_A03G006630	-3.14381	0.00015	0.00719413
Ghir_D01G004660	-3.11222	0.0048	0.094382
Ghir_D08G002910	-3.08581	5e-05	0.00287218
Ghir_A03G014580	-3.08528	0.00015	0.00719413
Ghir_D11G017530	-3.06805	0.03065	0.292761
Ghir_D11G008980	-2.9966	5e-05	0.00287218
Ghir_D11G030930	-2.9793	5e-05	0.00287218
Ghir_A06G013190	-2.95671	5e-05	0.00287218
Ghir_D12G013520	-2.93367	0.0037	0.0786562
Ghir_D05G034830	-2.92658	0.00045	0.016982
Ghir_A02G019190	-2.88025	0.00255	0.0604781
Ghir_D10G001910	-2.876	0.00805	0.133108
Ghir_A10G021950	-2.8619	0.0001	0.00517386
Ghir_A06G015700	-2.81964	0.0005	0.0183345
Ghir_D11G027430	-2.79933	5e-05	0.00287218
Ghir_A07G007370	-2.79543	5e-05	0.00287218
Ghir_D06G006620	-2.78636	5e-05	0.00287218
Ghir_A07G010750	-2.7587	0.02875	0.283023
Ghir_D07G006170	-2.75675	0.0001	0.00517386
Ghir_D11G032450	-2.75426	5e-05	0.00287218
Ghir_A09G004250	-2.74884	5e-05	0.00287218
Ghir_D02G005390	-2.74396	0.0115	0.165307
Ghir_A11G005520	-2.73131	0.00225	0.055786
Ghir_D11G009930	-2.72545	5e-05	0.00287218
Ghir_D12G000550	-2.70862	0.02895	0.284189
Ghir_A12G024400	-2.69891	5e-05	0.00287218
Ghir_D08G016010	-2.67266	0.00015	0.00719413
Ghir_D10G006900	-2.65336	5e-05	0.00287218
Ghir_A13G006010	-2.63285	5e-05	0.00287218
Ghir_A12G010550	-2.63166	5e-05	0.00287218
Ghir_D01G011810	-2.63136	0.0128	0.175479
Ghir_D04G016950	-2.62256	0.00075	0.0247938
Ghir_A12G012240	-2.62204	5e-05	0.00287218
Ghir_A03G019420	-2.61978	0.0024	0.0582308
Ghir_D12G018340	-2.61568	0.0266	0.269949
Ghir_A07G014730	-2.59286	5e-05	0.00287218
Ghir_A02G014540	-2.59225	0.0434	0.355186
Ghir_A11G000920	-2.58486	0.0293	0.286379
Ghir_A07G004940	-2.58445	5e-05	0.00287218
Ghir_A03G005740	-2.57953	0.00015	0.00719413
Ghir_A05G029510	-2.57536	5e-05	0.00287218
Ghir_A09G024010	-2.55107	5e-05	0.00287218
Ghir_D08G012010	-2.55008	5e-05	0.00287218
Ghir_A06G007860	-2.54805	0.0008	0.0259917
Ghir_A11G033670	-2.54506	0.01185	0.168047
Ghir_D05G022880	-2.54173	5e-05	0.00287218
Ghir_A03G016680	-2.52836	5e-05	0.00287218
Ghir_D05G014920	-2.51663	0.0118	0.167547
Ghir_D01G004360	-2.51024	5e-05	0.00287218
Ghir_A12G025290	-2.5046	5e-05	0.00287218
Ghir_D12G006880	-2.48747	5e-05	0.00287218
Ghir_D05G010080	-2.48229	0.01095	0.160507
Ghir_A12G013700	-2.477	0.0039	0.081909
Ghir_D12G014810	-2.47094	0.0332	0.306961
Ghir_A05G041640	-2.4705	0.01025	0.154339
Ghir_D05G037290	-2.46053	0.00115	0.0336485
Ghir_D12G009270	-2.45803	0.00455	0.091006
Ghir_D03G013130	-2.44691	0.0003	0.0127074
Ghir_D01G018110	-2.4437	5e-05	0.00287218
Ghir_A12G014650	-2.43284	0.00925	0.144565
Ghir_A06G019420	-2.43173	5e-05	0.00287218
Ghir_D07G010810	-2.42299	0.0049	0.0954784
Ghir_D04G017310	-2.41571	5e-05	0.00287218
Ghir_A07G002990	-2.41148	0.00465	0.0920716
Ghir_A03G001480	-2.40835	0.0005	0.0183345
Ghir_A11G029380	-2.40311	5e-05	0.00287218
Ghir_A08G002820	-2.38197	0.00365	0.0779223
Ghir_D05G036350	-2.38154	5e-05	0.00287218
Ghir_D01G018840	-2.37903	0.0158	0.199416
Ghir_A05G039670	-2.37462	0.0005	0.0183345
Ghir_D02G001970	-2.36696	0.0002	0.00911015
Ghir_A04G011490	-2.36413	5e-05	0.00287218
Ghir_D11G005470	-2.3604	0.00025	0.0109582
Ghir_D05G020110	-2.35182	0.01265	0.174266
Ghir_D02G016010	-2.3495	5e-05	0.00287218
Ghir_D05G005980	-2.34636	0.04465	0.359444
Ghir_D07G007370	-2.34274	5e-05	0.00287218
Ghir_D12G021620	-2.34146	5e-05	0.00287218
Ghir_D05G028330	-2.32945	5e-05	0.00287218
Ghir_A08G005410	-2.32745	0.0103	0.154886
Ghir_D06G020250	-2.31151	5e-05	0.00287218
Ghir_D11G032180	-2.30225	0.00545	0.102536
Ghir_A05G024680	-2.29788	0.0003	0.0127074
Ghir_A02G013430	-2.29126	0.00165	0.0444079
Ghir_A11G001650	-2.28708	0.0022	0.0551497
Ghir_D08G008490	-2.28691	5e-05	0.00287218
Ghir_D11G036740	-2.28601	0.0025	0.0597613
Ghir_A05G016490	-2.27459	5e-05	0.00287218
Ghir_D09G017370	-2.27397	5e-05	0.00287218
Ghir_D09G002660	-2.26091	0.00055	0.0196435
Ghir_D12G025320	-2.24798	5e-05	0.00287218
Ghir_D11G010270	-2.23425	0.0014	0.0392893
Ghir_D13G004600	-2.22142	0.0183	0.2165
Ghir_A05G019690	-2.21615	0.0021	0.0534409
Ghir_A09G021220	-2.2093	0.00015	0.00719413
Ghir_D10G016490	-2.20621	5e-05	0.00287218
Ghir_D02G020840	-2.20362	0.007	0.121092
Ghir_D03G014690	-2.1979	5e-05	0.00287218
Ghir_D03G014700	-2.1979	5e-05	0.00287218
Ghir_D08G022690	-2.19694	5e-05	0.00287218
Ghir_D11G001560	-2.18924	0.00015	0.00719413
Ghir_A10G022240	-2.18252	0.0002	0.00911015
Ghir_D08G022360	-2.18094	5e-05	0.00287218
Ghir_A13G016430	-2.1751	0.00345	0.0746726
Ghir_A13G018930	-2.16011	5e-05	0.00287218
Ghir_A11G033360	-2.1556	5e-05	0.00287218
Ghir_A12G024560	-2.14799	0.00115	0.0336484
Ghir_A01G016540	-2.14603	5e-05	0.00287218
Ghir_A13G002470	-2.14184	5e-05	0.00287218
Ghir_A03G004220	-2.14102	0.0006	0.0210805
Ghir_D11G004540	-2.13637	0.01145	0.164955
Ghir_D10G026120	-2.12292	0.00515	0.0985699
Ghir_D04G000240	-2.11902	5e-05	0.00287218
Ghir_A08G022850	-2.11216	5e-05	0.00287218
Ghir_A11G033280	-2.10477	5e-05	0.00287218
Ghir_A07G003470	-2.09908	5e-05	0.00287218
Ghir_A05G033920	-2.09484	0.0032	0.0709558
Ghir_D06G014450	-2.09138	5e-05	0.00287218
Ghir_A06G021760	-2.09126	0.00065	0.0223012
Ghir_A10G000670	-2.0866	0.04955	0.377755
Ghir_D07G004980	-2.08177	0.0008	0.0259917
Ghir_D08G019000	-2.08106	0.00035	0.014227
Ghir_D12G028850	-2.0806	5e-05	0.00287218
Ghir_A09G025170	-2.06617	0.0001	0.00517386
Ghir_D07G023190	-2.06321	0.0124	0.1725
Ghir_D13G016870	-2.06318	0.04435	0.358238
Ghir_D06G001970	-2.06216	0.02625	0.267957
Ghir_D07G003910	-2.06024	5e-05	0.00287218
Ghir_D03G000750	-2.05744	5e-05	0.00287218
Ghir_D04G020920	-2.05487	0.0041	0.0849288
Ghir_D10G026550	-2.05105	0.00045	0.016982
Ghir_D07G004140	-2.04922	5e-05	0.00287218
Ghir_D07G009050	-2.04084	0.00465	0.0920716
Ghir_A07G020610	-2.03944	0.00035	0.014227
Ghir_A09G017900	-2.03894	5e-05	0.00287218
Ghir_D07G002090	-2.03648	5e-05	0.00287218
Ghir_D02G000680	-2.03591	5e-05	0.00287218
Ghir_A01G004220	-2.03462	5e-05	0.00287218
Ghir_A10G024050	-2.03455	5e-05	0.00287218
Ghir_D12G000700	-2.02782	5e-05	0.00287218
Ghir_A07G003890	-2.02131	0.00045	0.016982
Ghir_D04G006750	-2.02051	0.0114	0.164391
Ghir_A06G015860	-2.00967	0.00105	0.0314327
Ghir_A12G012040	-2.00867	0.00035	0.014227
Ghir_D07G023510	-1.9925	0.0117	0.166964
Ghir_A04G012590	-1.9911	0.0014	0.0392893
Ghir_A05G002220	-1.98896	0.0029	0.066115
Ghir_A06G007450	-1.98848	5e-05	0.00287218
Ghir_A12G011190	-1.98801	0.0027	0.0628839
Ghir_D12G020060	-1.98705	5e-05	0.00287218
Ghir_A05G029620	-1.98406	5e-05	0.00287218
Ghir_A08G003880	-1.98344	5e-05	0.00287218
Ghir_A07G006400	-1.98324	5e-05	0.00287218
Ghir_A01G022810	-1.95903	5e-05	0.00287218
Ghir_D12G025840	-1.95903	0.01725	0.20966
Ghir_D01G006940	-1.95342	0.04575	0.363713
Ghir_A11G017530	-1.95286	0.00295	0.0668849
Ghir_A07G025180	-1.94557	0.00025	0.0109582
Ghir_D08G021930	-1.93372	0.0057	0.105488
Ghir_D03G007090	-1.93328	0.0013	0.0370565
Ghir_D04G016990	-1.93197	0.00045	0.016982
Ghir_D04G010390	-1.92744	5e-05	0.00287218
Ghir_A08G014570	-1.92546	0.01665	0.205118
Ghir_D02G007820	-1.92085	0.02495	0.259956
Ghir_A08G025920	-1.92005	0.03415	0.312367
Ghir_A10G014600	-1.91951	0.00625	0.112766
Ghir_D11G017800	-1.91639	5e-05	0.00287218
Ghir_D11G017550	-1.91278	0.00045	0.016982
Ghir_A05G003600	-1.9014	5e-05	0.00287218
Ghir_A06G006540	-1.90113	0.00085	0.0270918
Ghir_A05G028330	-1.90043	0.0018	0.0473485
Ghir_D08G011790	-1.89201	0.00055	0.0196435
Ghir_A12G000720	-1.88836	5e-05	0.00287218
Ghir_D08G015150	-1.88275	0.02845	0.281414
Ghir_D09G021490	-1.87935	5e-05	0.00287218
Ghir_A12G014640	-1.87551	0.03185	0.299241
Ghir_D03G018040	-1.87443	0.00225	0.055786
Ghir_D08G001160	-1.86961	0.0001	0.00517386
Ghir_D02G006640	-1.86929	5e-05	0.00287218
Ghir_A10G011260	-1.86771	0.0093	0.145046
Ghir_D13G002790	-1.86307	0.03625	0.322212
Ghir_A03G007060	-1.85683	0.00025	0.0109582
Ghir_D05G029590	-1.85607	5e-05	0.00287218
Ghir_D05G034240	-1.8516	0.0001	0.00517386
Ghir_D11G029540	-1.8464	5e-05	0.00287218
Ghir_A03G011640	-1.84457	5e-05	0.00287218
Ghir_A02G002860	-1.83789	5e-05	0.00287218
Ghir_D09G013870	-1.82538	0.04155	0.347769
Ghir_A01G006660	-1.82178	5e-05	0.00287218
Ghir_A05G010360	-1.82148	0.0199	0.22599
Ghir_A08G023190	-1.81129	0.00075	0.0247938
Ghir_A02G006800	-1.81116	5e-05	0.00287218
Ghir_A10G020230	-1.80483	0.0001	0.00517386
Ghir_A10G010570	-1.79934	0.0031	0.0693491
Ghir_D12G027910	-1.79573	0.00015	0.00719413
Ghir_A07G013890	-1.79337	5e-05	0.00287218
Ghir_D07G009390	-1.79205	0.01695	0.207125
Ghir_A01G021550	-1.78896	5e-05	0.00287218
Ghir_A01G003580	-1.78793	0.0105	0.157008
Ghir_D13G010920	-1.78588	0.008	0.132572
Ghir_D11G031620	-1.78537	0.0109	0.160188
Ghir_A08G010550	-1.78402	0.0188	0.219437
Ghir_A05G022970	-1.78152	0.00055	0.0196435
Ghir_D11G020850	-1.77261	5e-05	0.00287218
Ghir_A04G006500	-1.77075	0.00395	0.0826527
Ghir_D08G009580	-1.76706	5e-05	0.00287218
Ghir_D01G011250	-1.76516	0.00065	0.0223012
Ghir_D12G001720	-1.76482	0.00125	0.0358341
Ghir_A04G012950	-1.75631	5e-05	0.00287218
Ghir_D07G007660	-1.75362	0.01225	0.171572
Ghir_A11G000880	-1.75229	0.0049	0.0954784
Ghir_D08G021900	-1.75005	0.0121	0.170207
Ghir_A01G019570	-1.74821	0.0131	0.177711
Ghir_D07G003490	-1.74377	5e-05	0.00287218
Ghir_A06G000300	-1.74246	5e-05	0.00287218
Ghir_A07G001230	-1.74178	5e-05	0.00287218
Ghir_A10G017650	-1.74104	0.00065	0.0223012
Ghir_A10G016830	-1.73841	5e-05	0.00287218
Ghir_D04G000220	-1.73407	5e-05	0.00287218
Ghir_A10G007440	-1.73288	0.0065	0.115893
Ghir_D08G013510	-1.73162	0.0359	0.320736
Ghir_A10G016890	-1.7299	0.0037	0.0786562
Ghir_A09G011900	-1.72719	0.0005	0.0183345
Ghir_D10G025510	-1.71832	0.00055	0.0196435
Ghir_D02G009180	-1.71797	0.0026	0.0613749
Ghir_D10G005370	-1.71723	5e-05	0.00287218
Ghir_D09G002590	-1.71538	5e-05	0.00287218
Ghir_A05G037730	-1.7106	5e-05	0.00287218
Ghir_D09G019990	-1.70758	0.0006	0.0210805
Ghir_A10G011650	-1.69671	0.0127	0.17469
Ghir_D08G002540	-1.69611	0.0069	0.120096
Ghir_D08G022370	-1.68894	5e-05	0.00287218
Ghir_D10G023300	-1.68662	0.0013	0.0370565
Ghir_A05G002380	-1.68412	0.04335	0.355033
Ghir_A12G020640	-1.68334	5e-05	0.00287218
Ghir_D13G002510	-1.68295	5e-05	0.00287218
Ghir_A05G001890	-1.67828	0.02605	0.266636
Ghir_A05G034730	-1.67512	0.02895	0.284189
Ghir_D10G010290	-1.6702	0.0032	0.0709558
Ghir_A07G008950	-1.66903	0.0079	0.131588
Ghir_A07G001440	-1.66162	0.00085	0.0270918
Ghir_A12G028640	-1.66109	0.0142	0.186709
Ghir_A08G011570	-1.65489	0.00015	0.00719413
Ghir_D08G004050	-1.65009	5e-05	0.00287218
Ghir_A07G001950	-1.64888	5e-05	0.00287218
Ghir_D13G019640	-1.64229	5e-05	0.00287218
Ghir_A02G002640	-1.64183	5e-05	0.00287218
Ghir_A12G025830	-1.64092	0.015	0.193578
Ghir_A12G011670	-1.64009	0.0004	0.0156286
Ghir_A08G008490	-1.63987	5e-05	0.00287218
Ghir_D04G007020	-1.6397	0.0001	0.00517386
Ghir_D13G005090	-1.6384	0.00225	0.055786
Ghir_A08G018220	-1.63736	0.0027	0.0628839
Ghir_D11G034010	-1.63614	5e-05	0.00287218
Ghir_D01G003610	-1.636	0.0056	0.104491
Ghir_D12G008210	-1.63266	0.0001	0.00517386
Ghir_A10G022560	-1.63022	0.0001	0.00517386
Ghir_D05G018020	-1.62947	0.0003	0.0127074
Ghir_D04G017850	-1.62749	0.0002	0.00911015
Ghir_D07G011720	-1.62724	0.0286	0.282466
Ghir_D13G018580	-1.62443	5e-05	0.00287218
Ghir_D05G032870	-1.61954	0.01735	0.210311
Ghir_D13G013570	-1.61509	0.00625	0.112766
Ghir_D03G017900	-1.61499	0.00195	0.0502158
Ghir_A06G008150	-1.61381	0.00035	0.014227
Ghir_A04G002290	-1.6138	5e-05	0.00287218
Ghir_A05G015600	-1.61237	0.0333	0.307572
Ghir_D01G005490	-1.61136	0.0163	0.202679
Ghir_D10G023690	-1.61104	0.01155	0.165763
Ghir_D13G002470	-1.61037	0.00015	0.00719413
Ghir_D10G002550	-1.60667	0.0061	0.110943
Ghir_A07G023480	-1.60432	5e-05	0.00287218
Ghir_A11G025420	-1.60332	5e-05	0.00287218
Ghir_A05G009070	-1.59601	0.0004	0.0156286
Ghir_A05G039480	-1.5922	0.0009	0.0281898
Ghir_A05G001270	-1.59068	5e-05	0.00287218
Ghir_D08G026670	-1.59005	0.00125	0.0358341
Ghir_D07G003040	-1.58966	0.0076	0.127813
Ghir_D04G014430	-1.58876	0.00025	0.0109582
Ghir_D09G018010	-1.58716	0.0002	0.00911015
Ghir_D05G005830	-1.58702	0.00115	0.0336484
Ghir_D11G017720	-1.58618	0.00175	0.0463561
Ghir_D05G009060	-1.58358	5e-05	0.00287218
Ghir_D13G006290	-1.58194	0.0129	0.176264
Ghir_D11G028410	-1.58063	5e-05	0.00287218
Ghir_A09G014240	-1.58041	0.0012	0.0347303
Ghir_D06G014060	-1.57983	0.0075	0.126553
Ghir_A12G007940	-1.5783	0.0213	0.236439
Ghir_D05G003310	-1.57776	0.0254	0.262892
Ghir_D11G005850	-1.57728	0.00065	0.0223012
Ghir_A12G024950	-1.57462	0.0481	0.372592
Ghir_A10G006550	-1.57375	5e-05	0.00287218
Ghir_A11G017670	-1.5729	0.0001	0.00517386
Ghir_D13G011190	-1.57258	5e-05	0.00287218
Ghir_A11G005890	-1.5711	0.00665	0.117367
Ghir_A01G006200	-1.55932	0.01275	0.175006
Ghir_Scaffold2521G000030	-1.55774	5e-05	0.00287218
Ghir_A05G003180	-1.55758	0.01755	0.211548
Ghir_D06G013560	-1.55604	0.00215	0.0542564
Ghir_A05G015090	-1.55104	0.0368	0.324997
Ghir_A10G008540	-1.55066	0.0028	0.0644185
Ghir_A12G008440	-1.54489	5e-05	0.00287218
Ghir_A07G019580	-1.54417	0.0002	0.00911015
Ghir_A05G033720	-1.54218	0.0123	0.171953
Ghir_D08G010430	-1.54205	5e-05	0.00287218
Ghir_D09G017850	-1.53771	0.00015	0.00719413
Ghir_A11G003040	-1.53731	0.017	0.207624
Ghir_D06G008370	-1.53141	5e-05	0.00287218
Ghir_D12G028030	-1.52959	0.0017	0.0453764
Ghir_A12G027490	-1.5289	5e-05	0.00287218
Ghir_D05G033160	-1.52188	0.02525	0.261698
Ghir_D07G010680	-1.52126	0.0049	0.0954784
Ghir_A08G013500	-1.51897	0.00225	0.055786
Ghir_D05G015510	-1.51875	5e-05	0.00287218
Ghir_D13G021590	-1.51774	5e-05	0.00287218
Ghir_D02G018430	-1.51612	0.02325	0.248646
Ghir_A04G015840	-1.51176	0.00095	0.0292307
Ghir_D10G026950	-1.5088	0.0089	0.140598
Ghir_D06G023070	-1.50553	0.0463	0.365903
Ghir_D02G007240	-1.5042	0.00155	0.0424732
Ghir_D11G027670	-1.50413	5e-05	0.00287218
Ghir_A04G004570	-1.49722	5e-05	0.00287218
Ghir_A10G012380	-1.49498	5e-05	0.00287218
Ghir_D10G006190	-1.49292	0.04885	0.375386
Ghir_D08G011800	-1.4928	5e-05	0.00287218
Ghir_D07G015490	-1.49275	0.0316	0.297818
Ghir_D06G000110	-1.49181	5e-05	0.00287218
Ghir_A04G014230	-1.49084	0.0455	0.362807
Ghir_D11G007520	-1.48976	0.0011	0.0326278
Ghir_A13G008080	-1.48844	0.01085	0.15992
Ghir_D04G009290	-1.47954	0.0092	0.144081
Ghir_A11G028360	-1.47871	5e-05	0.00287218
Ghir_D09G014450	-1.47834	0.00135	0.0381935
Ghir_D07G010090	-1.47805	0.02665	0.270214
Ghir_A12G021610	-1.47392	5e-05	0.00287218
Ghir_A11G009010	-1.4738	5e-05	0.00287218
Ghir_A06G007130	-1.47289	5e-05	0.00287218
Ghir_D06G010400	-1.47143	0.0008	0.0259917
Ghir_A05G001280	-1.46905	0.001	0.0302557
Ghir_D12G011370	-1.46627	5e-05	0.00287218
Ghir_D05G037730	-1.46578	0.00045	0.016982
Ghir_D07G001980	-1.46348	5e-05	0.00287218
Ghir_D12G010720	-1.45672	5e-05	0.00287218
Ghir_D10G003030	-1.45532	5e-05	0.00287218
Ghir_A08G025760	-1.45037	5e-05	0.00287218
Ghir_A09G019960	-1.4457	0.00385	0.0811976
Ghir_A13G010600	-1.4449	5e-05	0.00287218
Ghir_D04G020570	-1.44322	0.0051	0.0979438
Ghir_A08G004310	-1.44206	5e-05	0.00287218
Ghir_D06G018840	-1.44141	0.00265	0.0622311
Ghir_D09G007540	-1.441	0.03085	0.293496
Ghir_A03G011400	-1.43857	5e-05	0.00287218
Ghir_D11G003400	-1.43221	0.00705	0.121447
Ghir_A11G009980	-1.4321	5e-05	0.00287218
Ghir_D09G019880	-1.43209	5e-05	0.00287218
Ghir_D05G031000	-1.42942	0.0003	0.0127074
Ghir_D07G005780	-1.42765	0.0001	0.00517386
Ghir_D13G005400	-1.42157	5e-05	0.00287218
Ghir_D05G016310	-1.41994	5e-05	0.00287218
Ghir_A12G013120	-1.4185	0.00115	0.0336484
Ghir_A09G002640	-1.41816	5e-05	0.00287218
Ghir_A07G009620	-1.41771	0.0002	0.00911015
Ghir_D11G004750	-1.41759	0.00775	0.129709
Ghir_A07G014480	-1.41485	5e-05	0.00287218
Ghir_D04G005450	-1.41447	5e-05	0.00287218
Ghir_A02G012060	-1.39797	0.00085	0.0270918
Ghir_D08G006340	-1.39617	0.021	0.234487
Ghir_D09G007560	-1.39307	5e-05	0.00287218
Ghir_A09G021240	-1.39277	0.00215	0.0542564
Ghir_D09G022710	-1.39221	0.03965	0.339388
Ghir_A08G011460	-1.39086	0.0404	0.342252
Ghir_D01G005940	-1.38777	5e-05	0.00287218
Ghir_A06G003910	-1.38696	0.00095	0.0292307
Ghir_A02G003990	-1.38292	5e-05	0.00287218
Ghir_D01G019680	-1.38064	0.0168	0.206125
Ghir_D07G002470	-1.38053	5e-05	0.00287218
Ghir_A12G027810	-1.37861	5e-05	0.00287218
Ghir_A07G002460	-1.37793	5e-05	0.00287218
Ghir_D01G006500	-1.37726	0.0165	0.204325
Ghir_D13G002760	-1.37544	5e-05	0.00287218
Ghir_A04G003270	-1.37454	0.0168	0.206125
Ghir_A12G025270	-1.37374	0.0109	0.160188
Ghir_D10G012940	-1.37369	0.03675	0.324746
Ghir_A09G024310	-1.37141	0.002	0.0512994
Ghir_D10G025960	-1.37104	0.0232	0.248463
Ghir_D12G005600	-1.36901	5e-05	0.00287218
Ghir_A07G003310	-1.36646	0.0417	0.347932
Ghir_A08G001150	-1.36618	0.00335	0.0733134
Ghir_D03G013560	-1.36552	0.0008	0.0259917
Ghir_D12G011260	-1.36104	5e-05	0.00287218
Ghir_D05G024360	-1.35655	0.02575	0.264881
Ghir_D13G003170	-1.35363	5e-05	0.00287218
Ghir_D03G003950	-1.35168	0.0001	0.00517386
Ghir_D07G000250	-1.35036	0.0046	0.0916421
Ghir_D11G019000	-1.34919	0.0137	0.18284
Ghir_A11G000070	-1.34829	0.02335	0.249127
Ghir_D03G017430	-1.3468	0.04015	0.341219
Ghir_A13G000560	-1.34618	0.00015	0.00719413
Ghir_D08G013300	-1.34595	5e-05	0.00287218
Ghir_D05G022890	-1.34089	0.00315	0.0701215
Ghir_A01G016650	-1.33981	0.0085	0.137049
Ghir_D12G011840	-1.33791	0.0023	0.0565922
Ghir_D02G003250	-1.33423	5e-05	0.00287218
Ghir_A07G000640	-1.33186	0.0131	0.177711
Ghir_A01G015810	-1.32957	5e-05	0.00287218
Ghir_A09G025610	-1.32586	0.0002	0.00911015
Ghir_A09G018110	-1.32295	0.02665	0.270214
Ghir_A10G019510	-1.32197	0.00505	0.0974792
Ghir_D09G018880	-1.3209	0.00045	0.016982
Ghir_D11G025600	-1.32057	0.01355	0.181641
Ghir_A03G001410	-1.31895	5e-05	0.00287218
Ghir_D10G006050	-1.31892	0.0002	0.00911015
Ghir_D04G018600	-1.31824	0.00275	0.0636559
Ghir_D02G003210	-1.31555	5e-05	0.00287218
Ghir_A13G001400	-1.31021	0.0004	0.0156286
Ghir_A01G014680	-1.30831	0.00035	0.014227
Ghir_A09G003270	-1.30551	0.0066	0.11694
Ghir_D03G014630	-1.30535	0.00495	0.0961632
Ghir_D02G007660	-1.30464	0.01055	0.157289
Ghir_A04G014760	-1.30313	0.0476	0.370683
Ghir_D13G002250	-1.29899	5e-05	0.00287218
Ghir_A08G018110	-1.29862	0.0115	0.165307
Ghir_D02G009150	-1.29844	5e-05	0.00287218
Ghir_D05G001880	-1.29791	5e-05	0.00287218
Ghir_D07G007600	-1.29449	0.02435	0.25594
Ghir_D10G001780	-1.29136	0.01035	0.15538
Ghir_A01G005270	-1.2913	0.00015	0.00719413
Ghir_A07G009070	-1.28872	5e-05	0.00287218
Ghir_D10G003040	-1.28606	0.0007	0.0234834
Ghir_A05G039610	-1.28596	0.0077	0.129063
Ghir_D12G001680	-1.28379	0.02105	0.234756
Ghir_D11G005290	-1.2835	5e-05	0.00287218
Ghir_D02G016800	-1.28328	5e-05	0.00287218
Ghir_D09G013210	-1.27951	0.02105	0.234756
Ghir_D02G001110	-1.27806	0.0344	0.313768
Ghir_D12G008160	-1.27773	0.0004	0.0156286
Ghir_D11G032550	-1.27749	5e-05	0.00287218
Ghir_A11G019170	-1.27209	0.00635	0.113981
Ghir_A11G019180	-1.27209	0.00635	0.113981
Ghir_D02G008510	-1.27162	0.0075	0.126553
Ghir_A02G001590	-1.26951	0.0051	0.0979438
Ghir_A02G016880	-1.26892	0.00025	0.0109582
Ghir_A13G001970	-1.26338	5e-05	0.00287218
Ghir_A01G010260	-1.26117	0.0001	0.00517386
Ghir_D13G017160	-1.25968	0.0054	0.101892
Ghir_A02G008910	-1.25797	0.00765	0.128415
Ghir_D04G006700	-1.25696	0.0031	0.0693491
Ghir_D03G017590	-1.25451	0.00295	0.0668849
Ghir_D10G019110	-1.25162	0.001	0.0302557
Ghir_A11G028230	-1.24579	5e-05	0.00287218
Ghir_A08G014510	-1.24461	0.04115	0.346019
Ghir_A09G020270	-1.24423	0.03915	0.337081
Ghir_D05G037190	-1.24244	5e-05	0.00287218
Ghir_A11G035250	-1.24233	0.01915	0.221695
Ghir_D10G021210	-1.23858	0.03615	0.321765
Ghir_D07G002970	-1.23823	5e-05	0.00287218
Ghir_A11G012580	-1.23621	5e-05	0.00287218
Ghir_D03G013450	-1.23597	5e-05	0.00287218
Ghir_A01G022990	-1.23431	5e-05	0.00287218
Ghir_D03G015780	-1.22982	5e-05	0.00287218
Ghir_D12G023500	-1.22965	0.0284	0.281165
Ghir_A06G021880	-1.22804	0.0001	0.00517386
Ghir_D11G002670	-1.22572	5e-05	0.00287218
Ghir_D10G026470	-1.22565	0.0071	0.121938
Ghir_D10G010990	-1.22406	0.00015	0.00719413
Ghir_A13G018980	-1.22282	0.0125	0.1732
Ghir_D13G013850	-1.22209	0.0073	0.124289
Ghir_A03G020030	-1.22193	0.0207	0.232397
Ghir_A10G002400	-1.22138	5e-05	0.00287218
Ghir_D02G011850	-1.21932	5e-05	0.00287218
Ghir_D10G000070	-1.21524	0.00305	0.0686031
Ghir_D12G022750	-1.21424	0.0007	0.0234834
Ghir_D12G002420	-1.21258	0.0004	0.0156286
Ghir_A09G022210	-1.20993	5e-05	0.00287218
Ghir_D07G003830	-1.20578	0.00335	0.0733134
Ghir_A05G022980	-1.20309	5e-05	0.00287218
Ghir_A13G020770	-1.19793	5e-05	0.00287218
Ghir_A06G006670	-1.19785	0.0055	0.10322
Ghir_A12G025550	-1.19756	0.00535	0.101243
Ghir_A12G021220	-1.19612	0.02545	0.263229
Ghir_D12G025570	-1.19235	0.00435	0.0883311
Ghir_D10G009660	-1.18961	0.04905	0.375903
Ghir_A05G031130	-1.18769	0.00055	0.0196435
Ghir_A10G005280	-1.18755	0.02455	0.257505
Ghir_D05G002160	-1.18752	0.00795	0.13213
Ghir_D01G005170	-1.1869	5e-05	0.00287218
Ghir_D05G024500	-1.18661	5e-05	0.00287218
Ghir_A03G005320	-1.18621	5e-05	0.00287218
Ghir_A08G010430	-1.18161	0.00325	0.0717485
Ghir_D09G005630	-1.17972	0.0093	0.145046
Ghir_D07G017590	-1.17843	5e-05	0.00287218
Ghir_D11G009600	-1.17773	0.0005	0.0183345
Ghir_D01G019780	-1.17629	0.00195	0.0502158
Ghir_A08G020440	-1.17489	0.00365	0.0779223
Ghir_D05G035110	-1.17472	0.00215	0.0542564
Ghir_A06G007740	-1.17008	0.0197	0.225073
Ghir_D07G015030	-1.16893	0.00245	0.0588454
Ghir_D13G003180	-1.16614	0.00565	0.104992
Ghir_A11G031530	-1.16583	5e-05	0.00287218
Ghir_D13G006940	-1.16549	5e-05	0.00287218
Ghir_D13G006950	-1.16549	5e-05	0.00287218
Ghir_A03G001170	-1.16407	0.0054	0.101892
Ghir_D11G029890	-1.16315	0.001	0.0302557
Ghir_D03G011950	-1.16286	0.00015	0.00719413
Ghir_D08G009640	-1.16276	0.0142	0.186709
Ghir_D05G020710	-1.15942	0.00245	0.0588454
Ghir_D04G010840	-1.1583	5e-05	0.00287218
Ghir_D11G025630	-1.15808	0.00135	0.0381935
Ghir_A03G011360	-1.15751	0.00205	0.0523744
Ghir_A09G010580	-1.15716	0.0156	0.197718
Ghir_A04G000560	-1.15689	0.0005	0.0183345
Ghir_A11G002280	-1.15414	5e-05	0.00287218
Ghir_A01G015220	-1.15302	0.0111	0.161816
Ghir_D01G004850	-1.15226	5e-05	0.00287218
Ghir_D05G022280	-1.15217	0.0317	0.298388
Ghir_A05G014360	-1.15191	0.00205	0.0523744
Ghir_D13G005300	-1.15153	5e-05	0.00287218
Ghir_D12G002380	-1.15138	0.01165	0.166513
Ghir_A13G016740	-1.15133	0.0017	0.0453764
Ghir_D02G004980	-1.14935	0.01875	0.219192
Ghir_A12G023510	-1.1487	0.0188	0.219437
Ghir_A04G010210	-1.14547	0.00025	0.0109582
Ghir_D09G021480	-1.14528	0.00325	0.0717485
Ghir_A08G023350	-1.14417	0.0022	0.0551497
Ghir_A12G013560	-1.14355	0.01525	0.195247
Ghir_D02G019300	-1.14297	5e-05	0.00287218
Ghir_A11G005320	-1.14044	5e-05	0.00287218
Ghir_D01G015000	-1.13795	0.0004	0.0156286
Ghir_D04G004590	-1.13725	0.0012	0.0347303
Ghir_D12G008970	-1.1344	0.00455	0.091006
Ghir_D11G036660	-1.13395	0.01955	0.22398
Ghir_D08G013070	-1.13391	0.0003	0.0127074
Ghir_A05G006120	-1.13139	0.0015	0.0414035
Ghir_A11G009430	-1.12971	0.00945	0.146679
Ghir_D11G000400	-1.12626	0.01265	0.174266
Ghir_D04G017270	-1.12577	0.00955	0.147373
Ghir_A01G001890	-1.12343	0.00295	0.0668849
Ghir_A13G002870	-1.12341	0.01215	0.170699
Ghir_D07G001320	-1.1233	0.0289	0.284067
Ghir_D02G016350	-1.11986	0.00075	0.0247938
Ghir_D13G017860	-1.11863	0.0006	0.0210805
Ghir_A11G017740	-1.1173	0.0013	0.0370565
Ghir_D09G008580	-1.11695	0.0197	0.225073
Ghir_D10G005860	-1.11648	0.02455	0.257505
Ghir_D03G018450	-1.11643	0.03255	0.302867
Ghir_A10G015680	-1.11608	0.00465	0.0920716
Ghir_A09G013500	-1.11581	5e-05	0.00287218
Ghir_D06G019080	-1.11371	0.0123	0.171953
Ghir_A02G004530	-1.11125	0.0049	0.0954784
Ghir_A10G024140	-1.11107	5e-05	0.00287218
Ghir_D07G023560	-1.11011	5e-05	0.00287218
Ghir_D07G023830	-1.10805	0.01045	0.156467
Ghir_A06G022340	-1.10681	0.00425	0.0869236
Ghir_D09G013710	-1.10677	0.00395	0.0826527
Ghir_A06G011740	-1.10671	0.0108	0.159598
Ghir_A11G002700	-1.10647	0.0338	0.310608
Ghir_D09G019540	-1.10609	0.00015	0.00719413
Ghir_A04G003330	-1.10608	0.0268	0.271068
Ghir_D10G011440	-1.10533	5e-05	0.00287218
Ghir_A11G014110	-1.10366	0.0035	0.0755024
Ghir_A03G019610	-1.1034	0.00315	0.0701215
Ghir_D04G002550	-1.10256	0.00845	0.136389
Ghir_D07G001010	-1.10245	0.00225	0.055786
Ghir_D08G020190	-1.10067	0.02725	0.274273
Ghir_D03G006360	-1.0997	5e-05	0.00287218
Ghir_A07G018830	-1.09796	0.00815	0.133834
Ghir_D06G018950	-1.0973	0.00335	0.0733134
Ghir_A08G020910	-1.09557	5e-05	0.00287218
Ghir_D11G010520	-1.09553	0.0096	0.147692
Ghir_A08G013290	-1.0946	5e-05	0.00287218
Ghir_A10G003220	-1.0923	0.016	0.200544
Ghir_D05G016350	-1.09223	0.0023	0.0565922
Ghir_D01G021520	-1.09113	0.0003	0.0127074
Ghir_A12G014660	-1.09065	0.04825	0.372989
Ghir_D04G005320	-1.08568	5e-05	0.00287218
Ghir_A01G020020	-1.08462	0.0005	0.0183345
Ghir_A10G023410	-1.08455	0.01055	0.157289
Ghir_A04G003450	-1.08297	5e-05	0.00287218
Ghir_D10G006510	-1.08075	5e-05	0.00287218
Ghir_D06G000010	-1.08035	0.02945	0.286737
Ghir_D11G023020	-1.07775	0.0049	0.0954784
Ghir_A03G018910	-1.0754	0.00035	0.014227
Ghir_A06G004180	-1.07446	0.00075	0.0247938
Ghir_A02G013750	-1.0737	0.0001	0.00517386
Ghir_D09G025480	-1.07222	0.03845	0.333143
Ghir_D05G022060	-1.07128	0.0002	0.00911015
Ghir_A03G023400	-1.0694	0.0039	0.081909
Ghir_D13G025200	-1.06861	0.0004	0.0156286
Ghir_D01G013070	-1.06771	0.0138	0.183526
Ghir_A03G013760	-1.06502	0.0126	0.173895
Ghir_A11G030510	-1.06259	0.04065	0.343599
Ghir_A04G013010	-1.06237	0.00535	0.101243
Ghir_D13G004780	-1.06139	5e-05	0.00287218
Ghir_D13G008410	-1.06106	5e-05	0.00287218
Ghir_A10G009070	-1.06005	0.0243	0.255652
Ghir_D05G037510	-1.05929	0.00935	0.145525
Ghir_D13G001690	-1.05481	0.00145	0.0403923
Ghir_A08G013170	-1.0547	0.0028	0.0644185
Ghir_A05G025500	-1.0539	0.0211	0.23514
Ghir_D01G018990	-1.05244	0.0203	0.229098
Ghir_D11G034570	-1.0518	0.0355	0.319366
Ghir_D11G021150	-1.05013	0.0192	0.22182
Ghir_A09G005260	-1.0477	0.001	0.0302557
Ghir_A08G002430	-1.04562	0.00035	0.014227
Ghir_D11G000390	-1.04234	5e-05	0.00287218
Ghir_D05G011500	-1.04142	0.0121	0.170207
Ghir_A01G020880	-1.03889	0.01005	0.152493
Ghir_A05G042650	-1.03812	0.0003	0.0127074
Ghir_A05G011130	-1.03543	0.0487	0.374997
Ghir_A07G017090	-1.03171	0.01185	0.168047
Ghir_A03G018700	-1.02832	0.0007	0.0234834
Ghir_A10G023290	-1.02651	0.00075	0.0247938
Ghir_A05G019160	-1.02619	0.01005	0.152493
Ghir_D02G021610	-1.0249	0.0166	0.204947
Ghir_A12G019780	-1.02439	0.0099	0.151077
Ghir_D04G020070	-1.0239	5e-05	0.00287218
Ghir_D11G012310	-1.02362	0.00485	0.0951175
Ghir_A10G024350	-1.0228	0.00065	0.0223012
Ghir_D12G017710	-1.02141	0.0277	0.276469
Ghir_A02G002140	-1.02101	0.00095	0.0292307
Ghir_D05G021940	-1.02009	0.005	0.0966788
Ghir_D12G010170	-1.01817	0.00435	0.0883311
Ghir_D04G001730	-1.0162	0.0002	0.00911015
Ghir_D07G019190	-1.01555	0.03805	0.331133
Ghir_D08G022810	-1.01349	5e-05	0.00287218
Ghir_D04G016360	-1.01332	0.0001	0.00517386
Ghir_D08G013020	-1.01209	0.03075	0.293345
Ghir_A02G015420	-1.01188	5e-05	0.00287218
Ghir_D07G012440	-1.01166	0.0467	0.367463
Ghir_A11G004310	-1.00943	0.00165	0.0444079
Ghir_A11G013100	-1.00881	0.0001	0.00517386
Ghir_D11G002270	-1.00558	5e-05	0.00287218
Ghir_A05G041810	-1.00505	0.0082	0.134412
Ghir_A01G001650	-1.00455	0.001	0.0302557
Ghir_D02G024820	-1.00414	0.0052	0.0989419
Ghir_A11G026430	-1.00183	0.0004	0.0156286
Ghir_D11G017260	1.00193	5e-05	0.00287218
Ghir_D04G017670	1.0021	0.00155	0.0424732
Ghir_D01G020390	1.0023	0.02355	0.250671
Ghir_A12G018550	1.00233	0.0145	0.189281
Ghir_A07G010960	1.00277	0.0131	0.177711
Ghir_A07G008240	1.003	0.00425	0.0869236
Ghir_D03G017220	1.00334	0.00015	0.00719413
Ghir_D13G002670	1.00697	0.0006	0.0210805
Ghir_D12G018820	1.00867	0.01715	0.208724
Ghir_A01G004340	1.01038	0.0327	0.304013
Ghir_A05G000420	1.01196	0.0053	0.100549
Ghir_D07G021570	1.01527	5e-05	0.00287218
Ghir_A05G003730	1.01543	5e-05	0.00287218
Ghir_D01G003820	1.01654	0.0088	0.139651
Ghir_D05G009160	1.01735	0.0001	0.00517386
Ghir_A06G012560	1.01741	0.0029	0.066115
Ghir_A03G002500	1.0178	0.00145	0.0403923
Ghir_A05G023760	1.01893	5e-05	0.00287218
Ghir_A03G001750	1.02133	0.0015	0.0414035
Ghir_A12G019870	1.0217	0.0129	0.176264
Ghir_A05G007200	1.02278	0.0001	0.00517386
Ghir_D05G017040	1.0248	0.0012	0.0347303
Ghir_A06G001280	1.02654	0.0481	0.372396
Ghir_A06G001290	1.02654	0.0481	0.372396
Ghir_D03G007220	1.02791	0.0002	0.00911015
Ghir_A01G008820	1.02901	0.0043	0.0876693
Ghir_D12G022510	1.02941	0.04905	0.375903
Ghir_D01G008160	1.02954	0.00125	0.0358341
Ghir_D01G008170	1.02954	0.00125	0.0358341
Ghir_A11G026480	1.03002	5e-05	0.00287218
Ghir_D04G017590	1.03031	0.0346	0.314642
Ghir_A02G012010	1.0314	0.00025	0.0109582
Ghir_A07G003740	1.03185	0.0002	0.00911015
Ghir_D13G016600	1.03291	0.0001	0.00517386
Ghir_A08G004870	1.03349	0.0469	0.36795
Ghir_A13G017290	1.03357	0.00325	0.0717485
Ghir_A05G014730	1.03435	0.0014	0.0392893
Ghir_D04G001400	1.035	0.01925	0.222002
Ghir_D07G018660	1.0351	0.0165	0.204325
Ghir_A03G018070	1.0353	5e-05	0.00287218
Ghir_A03G021780	1.03544	5e-05	0.00287218
Ghir_A07G008890	1.03627	0.0001	0.00517386
Ghir_D08G013630	1.0368	0.00405	0.0842783
Ghir_A03G001760	1.03728	5e-05	0.00287218
Ghir_D11G026660	1.03765	5e-05	0.00287218
Ghir_D06G007730	1.03773	5e-05	0.00287218
Ghir_D10G024450	1.03782	5e-05	0.00287218
Ghir_A04G014820	1.03792	0.00095	0.0292307
Ghir_A02G019600	1.03869	0.0035	0.0755024
Ghir_D03G001750	1.03915	0.0005	0.0183345
Ghir_D11G010820	1.03959	5e-05	0.00287218
Ghir_A05G009160	1.04125	0.0001	0.00517386
Ghir_A05G029380	1.04177	0.00335	0.0733134
Ghir_A02G004270	1.04263	0.0001	0.00517386
Ghir_D03G009410	1.04318	0.0056	0.104491
Ghir_A11G007040	1.04423	0.00495	0.0961632
Ghir_D12G019990	1.04443	0.00065	0.0223012
Ghir_D12G015320	1.0445	0.00025	0.0109582
Ghir_A01G013130	1.04489	0.00035	0.014227
Ghir_A05G007490	1.04511	5e-05	0.00287218
Ghir_D06G004700	1.04592	5e-05	0.00287218
Ghir_A07G020370	1.04715	0.001	0.0302557
Ghir_A08G022110	1.04776	0.01455	0.189715
Ghir_D08G015870	1.04889	5e-05	0.00287218
Ghir_D01G008690	1.04895	0.0011	0.0326278
Ghir_A10G019920	1.04949	0.00815	0.133834
Ghir_D04G013490	1.05098	0.01175	0.167362
Ghir_D05G014550	1.05222	5e-05	0.00287218
Ghir_A09G023790	1.0567	0.0031	0.0693491
Ghir_D08G019600	1.05728	0.0365	0.323293
Ghir_D10G026430	1.05781	0.0205	0.230723
Ghir_A08G015060	1.05964	0.0002	0.00911015
Ghir_A13G001770	1.06072	0.001	0.0302557
Ghir_A12G018380	1.06267	5e-05	0.00287218
Ghir_A02G018260	1.06277	5e-05	0.00287218
Ghir_A08G015150	1.06295	5e-05	0.00287218
Ghir_A11G010900	1.06676	5e-05	0.00287218
Ghir_A11G002820	1.06756	5e-05	0.00287218
Ghir_A07G009640	1.06791	0.04185	0.348222
Ghir_D05G013980	1.06972	0.00045	0.016982
Ghir_D07G022090	1.06999	0.03605	0.321443
Ghir_A02G018190	1.07168	0.0016	0.0433713
Ghir_D03G004500	1.07234	0.0364	0.322849
Ghir_D02G022290	1.07265	5e-05	0.00287218
Ghir_D12G029320	1.07295	0.0001	0.00517386
Ghir_A07G021410	1.07324	5e-05	0.00287218
Ghir_D04G010930	1.07336	5e-05	0.00287218
Ghir_A12G012660	1.07338	0.00115	0.0336484
Ghir_D07G022310	1.07361	0.04145	0.347125
Ghir_A13G024190	1.07409	0.0002	0.00911015
Ghir_A11G012250	1.0762	5e-05	0.00287218
Ghir_D12G009040	1.07738	0.0032	0.0709558
Ghir_A11G015540	1.0784	5e-05	0.00287218
Ghir_A13G008950	1.0799	5e-05	0.00287218
Ghir_A05G042810	1.08037	0.00225	0.055786
Ghir_A09G021190	1.08088	5e-05	0.00287218
Ghir_A12G018260	1.08236	5e-05	0.00287218
Ghir_A12G003660	1.0838	0.00085	0.0270918
Ghir_D04G003380	1.08592	0.0018	0.0473485
Ghir_A11G008420	1.08906	0.00255	0.0604781
Ghir_A12G028060	1.09039	0.0016	0.0433713
Ghir_A05G009620	1.09142	0.0037	0.0786562
Ghir_A04G009480	1.09264	0.0001	0.00517386
Ghir_D03G009690	1.09357	0.0164	0.203476
Ghir_D06G017480	1.09545	5e-05	0.00287218
Ghir_D03G017290	1.09557	0.01105	0.161398
Ghir_D01G018560	1.09695	0.01965	0.224785
Ghir_A05G037060	1.09855	0.0011	0.0326278
Ghir_D10G012560	1.09869	5e-05	0.00287218
Ghir_A05G003670	1.09875	5e-05	0.00287218
Ghir_D03G016430	1.10084	5e-05	0.00287218
Ghir_D07G013410	1.1011	0.0001	0.00517386
Ghir_A08G022950	1.10222	5e-05	0.00287218
Ghir_A08G016220	1.10225	5e-05	0.00287218
Ghir_D03G014330	1.1023	5e-05	0.00287218
Ghir_A11G016050	1.10359	5e-05	0.00287218
Ghir_D05G007980	1.10365	0.0003	0.0127074
Ghir_A02G017620	1.10424	0.0499	0.379402
Ghir_D07G010400	1.10469	0.0026	0.0613749
Ghir_D07G003760	1.10474	5e-05	0.00287218
Ghir_A12G016150	1.10485	5e-05	0.00287218
Ghir_A02G000290	1.10697	0.0006	0.0210805
Ghir_A09G011930	1.10713	0.0022	0.0551497
Ghir_A12G011160	1.10981	0.00015	0.00719413
Ghir_D13G011040	1.11089	5e-05	0.00287218
Ghir_A05G000400	1.11265	5e-05	0.00287218
Ghir_D03G014270	1.11507	0.0076	0.127813
Ghir_D10G026160	1.11516	0.00105	0.0314327
Ghir_A08G015980	1.11701	5e-05	0.00287218
Ghir_A01G017210	1.11777	5e-05	0.00287218
Ghir_A07G006320	1.12463	5e-05	0.00287218
Ghir_A08G001590	1.12873	5e-05	0.00287218
Ghir_D02G023270	1.12989	5e-05	0.00287218
Ghir_D11G016340	1.12991	0.01115	0.162284
Ghir_D05G023630	1.13034	5e-05	0.00287218
Ghir_D03G006730	1.13097	0.0001	0.00517386
Ghir_D05G007550	1.1353	5e-05	0.00287218
Ghir_A05G037000	1.14096	0.0068	0.11872
Ghir_D05G032570	1.14175	0.01035	0.15538
Ghir_D12G018680	1.14195	5e-05	0.00287218
Ghir_A12G023620	1.14287	0.0068	0.11872
Ghir_D02G023980	1.1433	0.00795	0.13213
Ghir_D13G022890	1.14343	0.0004	0.0156286
Ghir_A03G021160	1.14507	0.0058	0.106903
Ghir_D05G017090	1.14719	0.0313	0.29579
Ghir_A08G024520	1.14795	5e-05	0.00287218
Ghir_D04G017600	1.15059	0.0009	0.0281898
Ghir_D06G015790	1.15078	5e-05	0.00287218
Ghir_A09G009880	1.15215	0.00015	0.00719413
Ghir_D03G006840	1.15311	0.00245	0.0588454
Ghir_A11G031090	1.15331	5e-05	0.00287218
Ghir_A10G022310	1.1563	5e-05	0.00287218
Ghir_D07G013220	1.15642	5e-05	0.00287218
Ghir_A01G016150	1.15805	5e-05	0.00287218
Ghir_A05G034590	1.1586	5e-05	0.00287218
Ghir_D11G024780	1.1637	0.01555	0.197526
Ghir_D11G031420	1.16559	5e-05	0.00287218
Ghir_D10G026150	1.16643	0.001	0.0302557
Ghir_A06G000630	1.16658	5e-05	0.00287218
Ghir_D03G005390	1.16708	0.0312	0.295523
Ghir_D06G008880	1.169	0.0002	0.00911015
Ghir_D03G001330	1.1695	5e-05	0.00287218
Ghir_D04G012650	1.16952	0.0259	0.265761
Ghir_A12G025490	1.16971	5e-05	0.00287218
Ghir_A06G015320	1.17537	5e-05	0.00287218
Ghir_A11G025180	1.17817	0.02615	0.267418
Ghir_A10G022900	1.18212	0.01255	0.173416
Ghir_D02G023370	1.18528	0.00175	0.0463561
Ghir_D11G020440	1.18556	0.0157	0.198375
Ghir_D05G009620	1.18993	0.00365	0.0779223
Ghir_D04G002380	1.19346	5e-05	0.00287218
Ghir_A05G012680	1.19759	5e-05	0.00287218
Ghir_A02G015010	1.20027	0.0026	0.0613749
Ghir_D09G015900	1.20205	5e-05	0.00287218
Ghir_D13G010070	1.20208	0.00105	0.0314327
Ghir_D07G003400	1.20418	0.0033	0.0725344
Ghir_D06G015820	1.20546	0.0318	0.298957
Ghir_A11G002590	1.20585	5e-05	0.00287218
Ghir_A06G000440	1.20673	0.0001	0.00517386
Ghir_A11G018310	1.20836	0.0078	0.130402
Ghir_D11G015400	1.20888	0.00045	0.016982
Ghir_D09G020590	1.21193	5e-05	0.00287218
Ghir_D02G007510	1.21632	0.0003	0.0127074
Ghir_A09G024200	1.22715	0.0162	0.201879
Ghir_D02G016700	1.22929	0.0016	0.0433713
Ghir_D05G018110	1.22989	0.0009	0.0281898
Ghir_D08G015960	1.23104	5e-05	0.00287218
Ghir_D08G009970	1.23221	5e-05	0.00287218
Ghir_A11G028440	1.23408	0.00015	0.00719413
Ghir_A11G017540	1.23417	5e-05	0.00287218
Ghir_D11G027610	1.23441	5e-05	0.00287218
Ghir_D01G015960	1.23594	0.0059	0.108305
Ghir_A05G041590	1.24405	5e-05	0.00287218
Ghir_A11G021150	1.24515	5e-05	0.00287218
Ghir_A02G010590	1.24653	5e-05	0.00287218
Ghir_A03G000640	1.25016	5e-05	0.00287218
Ghir_A09G019510	1.25273	0.0001	0.00517386
Ghir_A12G004990	1.25653	0.00795	0.13213
Ghir_D05G002420	1.25757	0.00825	0.134647
Ghir_A04G008580	1.25826	0.0382	0.331865
Ghir_D02G015780	1.26082	0.00035	0.014227
Ghir_D02G006980	1.26207	0.0003	0.0127074
Ghir_A03G010500	1.26409	5e-05	0.00287218
Ghir_D08G018760	1.26491	0.0442	0.357877
Ghir_A11G024580	1.26514	0.0024	0.0582308
Ghir_D06G015000	1.26576	0.00055	0.0196435
Ghir_A01G015540	1.26584	5e-05	0.00287218
Ghir_A08G020940	1.26893	0.0133	0.179297
Ghir_D04G013690	1.26926	5e-05	0.00287218
Ghir_D10G016170	1.27042	0.004	0.0835447
Ghir_A03G001560	1.27147	0.01945	0.223173
Ghir_A03G001130	1.27164	5e-05	0.00287218
Ghir_D06G000260	1.27315	5e-05	0.00287218
Ghir_D05G037030	1.27628	0.01535	0.195809
Ghir_A07G024550	1.27776	0.0069	0.120096
Ghir_D05G003790	1.2795	5e-05	0.00287218
Ghir_A05G012020	1.28027	5e-05	0.00287218
Ghir_D12G025490	1.28312	5e-05	0.00287218
Ghir_A05G023990	1.28419	0.03095	0.294077
Ghir_D08G025010	1.28651	0.04805	0.372396
Ghir_A12G023160	1.28809	5e-05	0.00287218
Ghir_D11G001920	1.28856	5e-05	0.00287218
Ghir_D11G010640	1.28881	0.00045	0.016982
Ghir_D08G011570	1.29079	5e-05	0.00287218
Ghir_D11G014470	1.29092	5e-05	0.00287218
Ghir_D04G014300	1.29335	0.0101	0.152842
Ghir_D03G017160	1.29599	5e-05	0.00287218
Ghir_A09G008000	1.29782	0.005	0.0966788
Ghir_A09G008290	1.30191	0.02245	0.244298
Ghir_D08G027010	1.30546	0.0133	0.179297
Ghir_A12G007930	1.31044	5e-05	0.00287218
Ghir_A09G015790	1.31249	5e-05	0.00287218
Ghir_A09G015800	1.31249	5e-05	0.00287218
Ghir_D03G018510	1.313	5e-05	0.00287218
Ghir_D09G015320	1.31511	5e-05	0.00287218
Ghir_D11G011300	1.31522	0.00045	0.016982
Ghir_A03G016620	1.32019	5e-05	0.00287218
Ghir_D11G017360	1.32027	0.0015	0.0414035
Ghir_D09G009600	1.32029	5e-05	0.00287218
Ghir_D11G017580	1.32497	5e-05	0.00287218
Ghir_D11G027060	1.32705	0.00035	0.014227
Ghir_A07G006750	1.33565	5e-05	0.00287218
Ghir_A05G000300	1.33792	0.00345	0.0746726
Ghir_D11G002570	1.33902	5e-05	0.00287218
Ghir_A05G012030	1.33929	5e-05	0.00287218
Ghir_D05G023860	1.33948	5e-05	0.00287218
Ghir_D10G022850	1.33952	0.0031	0.0693491
Ghir_D07G006080	1.34196	0.0441	0.357813
Ghir_D05G019820	1.34227	0.00155	0.0424732
Ghir_D12G021150	1.34309	5e-05	0.00287218
Ghir_A01G009660	1.34342	0.0001	0.00517386
Ghir_D02G017920	1.34757	5e-05	0.00287218
Ghir_A01G018140	1.34957	0.0023	0.0565922
Ghir_A05G024760	1.36026	0.01585	0.199658
Ghir_D02G023360	1.3608	0.00725	0.123903
Ghir_A07G022990	1.36117	5e-05	0.00287218
Ghir_D07G008990	1.36235	5e-05	0.00287218
Ghir_D05G016990	1.36245	0.00035	0.014227
Ghir_A06G000870	1.36955	0.0198	0.225363
Ghir_D07G004730	1.37183	5e-05	0.00287218
Ghir_A11G017280	1.37776	0.0024	0.0582308
Ghir_A11G015310	1.38062	0.0274	0.274989
Ghir_A05G022130	1.38898	0.01535	0.195809
Ghir_A01G003540	1.38947	5e-05	0.00287218
Ghir_A03G006430	1.39665	0.0068	0.11872
Ghir_D12G020110	1.39693	5e-05	0.00287218
Ghir_A07G021880	1.40131	5e-05	0.00287218
Ghir_A03G004560	1.40135	0.0005	0.0183345
Ghir_A01G019310	1.40734	5e-05	0.00287218
Ghir_A05G012010	1.4077	5e-05	0.00287218
Ghir_A12G005170	1.41028	5e-05	0.00287218
Ghir_D11G013290	1.41028	5e-05	0.00287218
Ghir_A13G000450	1.41228	0.01525	0.195247
Ghir_D11G023360	1.41373	5e-05	0.00287218
Ghir_A07G004050	1.41407	0.00055	0.0196435
Ghir_D06G000230	1.41695	0.0001	0.00517386
Ghir_A05G011940	1.41824	5e-05	0.00287218
Ghir_D12G012900	1.41857	5e-05	0.00287218
Ghir_A06G015050	1.42007	0.01245	0.172824
Ghir_A07G000570	1.42047	0.00805	0.133108
Ghir_D03G004690	1.42072	5e-05	0.00287218
Ghir_D05G028410	1.42433	5e-05	0.00287218
Ghir_A05G009370	1.43226	0.0019	0.049236
Ghir_A07G024860	1.44936	0.0001	0.00517386
Ghir_A12G012280	1.45074	0.00255	0.0604781
Ghir_D01G008860	1.45323	0.0006	0.0210805
Ghir_A07G019370	1.46075	0.0457	0.363698
Ghir_D05G030340	1.46198	5e-05	0.00287218
Ghir_D05G017340	1.46521	5e-05	0.00287218
Ghir_A01G017140	1.46531	0.007	0.121092
Ghir_A05G021660	1.46629	5e-05	0.00287218
Ghir_A06G016070	1.46647	5e-05	0.00287218
Ghir_A10G020140	1.47412	5e-05	0.00287218
Ghir_A07G003280	1.47507	0.00015	0.00719413
Ghir_A05G028940	1.47741	5e-05	0.00287218
Ghir_A01G007800	1.48085	0.00055	0.0196435
Ghir_A07G013200	1.48208	5e-05	0.00287218
Ghir_D11G016890	1.48369	0.02685	0.271453
Ghir_A05G024010	1.48594	0.0003	0.0127074
Ghir_A11G014410	1.48603	5e-05	0.00287218
Ghir_D12G006280	1.48951	0.0001	0.00517386
Ghir_D07G020490	1.49248	0.00055	0.0196435
Ghir_A10G000590	1.49337	5e-05	0.00287218
Ghir_A05G017540	1.49388	5e-05	0.00287218
Ghir_A11G002950	1.4948	0.0142	0.186709
Ghir_A01G006130	1.50117	0.00015	0.00719413
Ghir_D08G016790	1.5088	5e-05	0.00287218
Ghir_A05G022730	1.50916	0.03405	0.311641
Ghir_A03G020150	1.51108	0.001	0.0302557
Ghir_A11G020420	1.51525	0.0095	0.147102
Ghir_D03G006470	1.51916	0.00265	0.0622311
Ghir_D05G011780	1.51927	5e-05	0.00287218
Ghir_D13G002440	1.51929	0.00175	0.0463561
Ghir_A05G025240	1.52085	0.01455	0.189715
Ghir_A05G000520	1.52729	0.00845	0.136389
Ghir_A10G019020	1.52791	5e-05	0.00287218
Ghir_A10G019030	1.52791	5e-05	0.00287218
Ghir_A05G033060	1.52882	0.00965	0.14821
Ghir_A12G002890	1.53129	5e-05	0.00287218
Ghir_A04G009180	1.53739	0.0032	0.0709558
Ghir_D02G023950	1.53757	0.01875	0.219192
Ghir_D01G007730	1.53857	0.0064	0.11447
Ghir_D13G024930	1.54482	5e-05	0.00287218
Ghir_A12G006120	1.55899	5e-05	0.00287218
Ghir_D04G006060	1.56001	0.00665	0.117367
Ghir_D04G006070	1.56001	0.00665	0.117367
Ghir_A12G021150	1.56082	5e-05	0.00287218
Ghir_A08G017860	1.56379	0.0004	0.0156286
Ghir_D10G012460	1.56897	5e-05	0.00287218
Ghir_A03G016080	1.5707	0.02065	0.23195
Ghir_A09G017610	1.57508	0.0011	0.0326278
Ghir_A11G023020	1.59248	5e-05	0.00287218
Ghir_D07G023970	1.60268	0.00595	0.108914
Ghir_A09G022050	1.60596	5e-05	0.00287218
Ghir_D13G020460	1.60737	0.0008	0.0259917
Ghir_D13G014300	1.61212	5e-05	0.00287218
Ghir_A01G009430	1.61899	5e-05	0.00287218
Ghir_Scaffold1019G000010	1.62549	0.03195	0.299683
Ghir_A13G015780	1.62701	5e-05	0.00287218
Ghir_A13G004610	1.63178	0.0001	0.00517386
Ghir_D12G014790	1.63915	5e-05	0.00287218
Ghir_A11G013300	1.64295	5e-05	0.00287218
Ghir_D13G014280	1.64442	0.00725	0.123903
Ghir_D12G005540	1.64901	0.0304	0.292158
Ghir_D05G017530	1.66096	5e-05	0.00287218
Ghir_A12G002910	1.66404	0.00155	0.0424732
Ghir_D12G000650	1.66577	0.01545	0.196641
Ghir_D13G001050	1.66788	0.0007	0.0234834
Ghir_A07G003390	1.67569	5e-05	0.00287218
Ghir_A11G026910	1.67743	0.00065	0.0223012
Ghir_A02G016540	1.68042	0.00015	0.00719413
Ghir_A11G018420	1.68971	5e-05	0.00287218
Ghir_A07G004700	1.69075	0.0001	0.00517386
Ghir_A10G021190	1.69853	5e-05	0.00287218
Ghir_D08G001150	1.70482	0.0005	0.0183345
Ghir_D01G020090	1.7109	0.00845	0.136389
Ghir_D10G015320	1.7128	5e-05	0.00287218
Ghir_A03G002790	1.71378	0.0007	0.0234834
Ghir_A13G019050	1.71385	0.0106	0.157671
Ghir_A05G014250	1.71669	0.0036	0.0772186
Ghir_D02G004000	1.73393	5e-05	0.00287218
Ghir_A08G011810	1.73515	5e-05	0.00287218
Ghir_D11G028380	1.75099	5e-05	0.00287218
Ghir_D03G016230	1.75282	5e-05	0.00287218
Ghir_A08G016820	1.75392	5e-05	0.00287218
Ghir_A04G008920	1.7545	0.00015	0.00719413
Ghir_D02G021550	1.75608	5e-05	0.00287218
Ghir_D09G005000	1.76285	5e-05	0.00287218
Ghir_A09G012280	1.76415	5e-05	0.00287218
Ghir_D01G020790	1.76602	5e-05	0.00287218
Ghir_D12G026910	1.76648	5e-05	0.00287218
Ghir_D02G014770	1.76756	0.0332	0.306961
Ghir_D03G009380	1.779	5e-05	0.00287218
Ghir_D13G000740	1.7907	5e-05	0.00287218
Ghir_A13G013570	1.80471	0.0002	0.00911015
Ghir_D06G011160	1.80764	0.0229	0.247001
Ghir_D10G008870	1.80798	0.0447	0.359464
Ghir_A12G012650	1.81049	5e-05	0.00287218
Ghir_D11G018540	1.81618	5e-05	0.00287218
Ghir_A05G002040	1.81745	5e-05	0.00287218
Ghir_D09G011810	1.82194	5e-05	0.00287218
Ghir_D06G016880	1.82314	5e-05	0.00287218
Ghir_D01G006010	1.82826	0.00485	0.0951175
Ghir_D08G012920	1.83313	5e-05	0.00287218
Ghir_A01G006040	1.83729	5e-05	0.00287218
Ghir_D08G022860	1.85262	0.00425	0.0869236
Ghir_A09G005310	1.85565	5e-05	0.00287218
Ghir_D01G009850	1.86005	5e-05	0.00287218
Ghir_D05G008450	1.86634	5e-05	0.00287218
Ghir_D05G025280	1.86886	0.00085	0.0270918
Ghir_D09G021000	1.87139	5e-05	0.00287218
Ghir_D13G020830	1.87308	5e-05	0.00287218
Ghir_D02G000740	1.87775	5e-05	0.00287218
Ghir_D05G028970	1.87969	5e-05	0.00287218
Ghir_D09G024160	1.8908	5e-05	0.00287218
Ghir_D05G002200	1.89982	5e-05	0.00287218
Ghir_A11G011750	1.90138	0.0068	0.11872
Ghir_D11G011180	1.90312	0.03545	0.319297
Ghir_A04G002440	1.90339	0.0238	0.252384
Ghir_A11G034370	1.90732	0.00755	0.127255
Ghir_A03G004440	1.91258	5e-05	0.00287218
Ghir_A09G021710	1.91453	5e-05	0.00287218
Ghir_A09G018290	1.91813	5e-05	0.00287218
Ghir_D07G021970	1.93242	5e-05	0.00287218
Ghir_A04G002480	1.94744	5e-05	0.00287218
Ghir_D06G003590	1.95533	5e-05	0.00287218
Ghir_D07G017820	1.96781	0.01185	0.168047
Ghir_D02G012880	1.99691	5e-05	0.00287218
Ghir_D12G018300	2.00651	5e-05	0.00287218
Ghir_A12G028560	2.01598	5e-05	0.00287218
Ghir_A02G015840	2.01616	0.00505	0.0974792
Ghir_D13G024390	2.03394	5e-05	0.00287218
Ghir_A11G002670	2.04071	0.04395	0.357236
Ghir_D04G006900	2.06534	5e-05	0.00287218
Ghir_A03G002670	2.06842	0.0022	0.0551497
Ghir_D12G021080	2.07323	5e-05	0.00287218
Ghir_A05G008440	2.07791	5e-05	0.00287218
Ghir_D09G017780	2.08245	5e-05	0.00287218
Ghir_A04G009030	2.09658	5e-05	0.00287218
Ghir_D03G004380	2.13488	0.0003	0.0127074
Ghir_A04G009520	2.13631	5e-05	0.00287218
Ghir_A05G036150	2.15223	5e-05	0.00287218
Ghir_D10G006830	2.17216	5e-05	0.00287218
Ghir_D03G002070	2.17545	0.01915	0.221695
Ghir_D04G001320	2.21231	5e-05	0.00287218
Ghir_A09G023370	2.21516	5e-05	0.00287218
Ghir_D08G000630	2.22744	5e-05	0.00287218
Ghir_A13G004200	2.24034	0.00795	0.13213
Ghir_A11G028210	2.24751	5e-05	0.00287218
Ghir_D07G020460	2.25001	0.0164	0.203476
Ghir_A12G013840	2.25393	5e-05	0.00287218
Ghir_A12G026820	2.25563	5e-05	0.00287218
Ghir_D08G011580	2.28116	5e-05	0.00287218
Ghir_A05G018090	2.28803	0.0024	0.0582308
Ghir_D01G019020	2.31126	5e-05	0.00287218
Ghir_D02G021320	2.34574	0.00165	0.0444079
Ghir_A12G002950	2.34739	5e-05	0.00287218
Ghir_A03G015510	2.35472	5e-05	0.00287218
Ghir_A03G015520	2.35472	5e-05	0.00287218
Ghir_A03G015840	2.3558	0.0061	0.110943
Ghir_D05G024180	2.35808	5e-05	0.00287218
Ghir_A11G010710	2.36131	0.0457	0.363698
Ghir_D05G021580	2.37427	5e-05	0.00287218
Ghir_A13G019500	2.37962	5e-05	0.00287218
Ghir_A11G015020	2.38975	0.0178	0.2132
Ghir_D11G010920	2.39892	5e-05	0.00287218
Ghir_D12G023140	2.39979	5e-05	0.00287218
Ghir_D04G008280	2.40465	5e-05	0.00287218
Ghir_D12G028710	2.41127	5e-05	0.00287218
Ghir_A08G023790	2.4116	0.03915	0.337081
Ghir_A08G011800	2.41632	5e-05	0.00287218
Ghir_A03G011280	2.44527	5e-05	0.00287218
Ghir_D07G007170	2.44992	5e-05	0.00287218
Ghir_A11G010990	2.45606	5e-05	0.00287218
Ghir_A08G006930	2.46715	5e-05	0.00287218
Ghir_A10G015150	2.47382	0.0041	0.0849288
Ghir_D11G035070	2.48357	0.03575	0.320475
Ghir_D11G011540	2.48478	5e-05	0.00287218
Ghir_D03G013000	2.48949	5e-05	0.00287218
Ghir_A13G022180	2.50364	5e-05	0.00287218
Ghir_D07G005550	2.53273	5e-05	0.00287218
Ghir_D11G002600	2.54194	0.00025	0.0109582
Ghir_A05G041620	2.60168	5e-05	0.00287218
Ghir_A03G018050	2.61123	5e-05	0.00287218
Ghir_A03G020880	2.61213	5e-05	0.00287218
Ghir_A12G008820	2.629	5e-05	0.00287218
Ghir_D13G020240	2.63161	5e-05	0.00287218
Ghir_D07G016980	2.65191	0.0028	0.0644185
Ghir_D02G008290	2.68063	5e-05	0.00287218
Ghir_D04G013730	2.68176	5e-05	0.00287218
Ghir_A12G021090	2.68692	5e-05	0.00287218
Ghir_A13G009030	2.7078	5e-05	0.00287218
Ghir_A07G007180	2.75243	5e-05	0.00287218
Ghir_A11G034960	2.78125	0.00035	0.014227
Ghir_D07G003030	2.78906	0.00115	0.0336484
Ghir_A10G006000	2.80946	5e-05	0.00287218
Ghir_A12G018010	2.8268	5e-05	0.00287218
Ghir_D09G022610	2.83635	5e-05	0.00287218
Ghir_A03G021950	2.88424	0.0009	0.0281898
Ghir_D04G012390	2.93144	0.0009	0.0281898
Ghir_D10G026010	2.95656	0.0002	0.00911015
Ghir_A11G012370	2.96162	0.00965	0.14821
Ghir_A12G022120	2.9618	0.02585	0.265488
Ghir_D10G018820	2.97565	0.00705	0.121447
Ghir_A01G018110	3.01346	5e-05	0.00287218
Ghir_A05G009460	3.01979	5e-05	0.00287218
Ghir_A05G009470	3.01979	5e-05	0.00287218
Ghir_A03G010350	3.06386	0.00025	0.0109582
Ghir_D10G016010	3.11434	5e-05	0.00287218
Ghir_D12G013990	3.12329	5e-05	0.00287218
Ghir_D13G004040	3.18541	5e-05	0.00287218
Ghir_A08G016910	3.24052	0.00025	0.0109582
Ghir_D06G018510	3.29208	0.0034	0.0741213
Ghir_D11G008020	3.41168	5e-05	0.00287218
Ghir_D10G024520	3.42305	0.00345	0.0746726
Ghir_A02G007870	3.44955	5e-05	0.00287218
Ghir_A01G017460	3.47814	5e-05	0.00287218
Ghir_A11G002610	3.58589	5e-05	0.00287218
Ghir_D11G005380	3.66494	5e-05	0.00287218
Ghir_D09G025780	3.80477	0.0065	0.115893
Ghir_A06G017630	3.86143	0.0091	0.142713
Ghir_A13G003840	4.08714	5e-05	0.00287218
Ghir_A05G035100	4.25633	0.00485	0.0951175
Ghir_A13G002590	4.59809	5e-05	0.00287218
Ghir_A04G008340	4.63846	0.015	0.193578
Ghir_D02G022320	5.00511	0.00855	0.137415
Ghir_D01G020000	5.41157	5e-05	0.00287218
Ghir_A08G000240	6.31293	0.00045	0.016982
Ghir_A08G000250	6.31293	0.00045	0.016982
Ghir_A03G021360	6.80663	0.00245	0.0588454
